# Supplementary material for: Lilii bulbus Exerts Anti-Seizure Effects by Modulating GABAergic Synapse Organization in the Pentylenetetrazol Kindling Model
Source: Nutrients. 2026 Apr 4;18(7):1159. doi: 10.3390/nu18071159 (PMC13075054; doi:10.3390/nu18071159)
Supplement: Supplementary file 1 [file nutrients-18-01159-s001.zip]

Archive with 1 entries (1 files):
- nutrients-4172196-supplementary.pdf
